# Supplementary material for: Co-Delivery of Ylang Ylang Oil of Cananga odorata and Oxaliplatin Using Intelligent pH-Sensitive Lipid-Based Nanovesicles for the Effective Treatment of Triple-Negative Breast Cancer
Source: Int J Mol Sci. 2023 May 7;24(9):8392. doi: 10.3390/ijms24098392 (PMC10179110; doi:10.3390/ijms24098392)
Supplement: Supplementary file 1 [file ijms-24-08392-s001.zip]

Archive with 1 entries (1 files):
- ijms-2374398-supplementary.pdf
